# Supplementary material for: Multi-physics modeling for ion homeostasis in multi-compartment plant cells using an energy function
Source: PLoS Comput Biol. 2025 Nov 20;21(11):e1013474. doi: 10.1371/journal.pcbi.1013474 (PMC12633951; doi:10.1371/journal.pcbi.1013474)
Supplement: S1 File — The archive contains the Python code to reproduce simulations presented in this paper. Instructions to run the simulations are given in the file Readme.md. (ZIP) [file pcbi.1013474.s001.zip]

Archive with 19 entries (16 files):
- S1_File/
- S1_File/LICENSE
- S1_File/README.md
- S1_File/python/
- S1_File/python/1_simple_simulation.py
- S1_File/python/2_multi_pump_rates.py
- S1_File/python/3_buffer_simulation.py
- S1_File/python/4_buffer_multi_pump_rates.py
- S1_File/python/5_hessians.py
- S1_File/python/common_models.py
- S1_File/python/utils/
- S1_File/python/utils/__init__.py
- S1_File/python/utils/cell_geometry.py
- S1_File/python/utils/commons.py
- S1_File/python/utils/constants.py
- S1_File/python/utils/physics.py
- S1_File/python/utils/pyplot_plotting.py
- S1_File/python/utils/static_model.py
- S1_File/requirements.txt
