# Supplementary material for: Multi-physics modeling for ion homeostasis in multi-compartment plant cells using an energy function
Source: PLoS Comput Biol. 2025 Nov 20;21(11):e1013474. doi: 10.1371/journal.pcbi.1013474 (PMC12633951; doi:10.1371/journal.pcbi.1013474)
Supplement: S1 File — The archive contains the Python code to reproduce simulations presented in this paper. Instructions to run the simulations are given in the file Readme.md. (ZIP) [file pcbi.1013474.s001.zip › S1_File/python/5_hessians.py]

"""Study the second-order derivatives of the two-membrane model.

In this script, we plot the Hessian matrices of each term of the energy
function, in the case of the two-membrane model without buffer.
The Hessian matrices are plotted as colormaps with coefficients
displayed in logarithmic scale.
"""

import os
import sys
import jax.numpy as jnp
import jax
import matplotlib.pyplot as plt
from matplotlib.patches import Rectangle
import common_models

from functools import partial
from pathlib import Path
from utils.static_model import DirectStaticModel
from utils.physics import DimensionedEnergies

from mpmath import mp

# Prepare matplotlib parameters
plt.rcParams['figure.figsize'] = [4.8, 4.8]
plt.rcParams['lines.linewidth'] = 3
plt.rcParams['font.size'] = 11

# Configure Jax for using CPU and float64
jax.config.update('jax_enable_x64', True)
jax.config.update('jax_platform_name', 'cpu')

# Saving directory
current_dir = Path(os.path.dirname(os.path.realpath(__file__)))
parent_dir = current_dir.parent.absolute()
output_dir = os.path.join(parent_dir, 'results', Path(sys.argv[0]).stem)
os.makedirs(output_dir, exist_ok=True)

# Parameters for mpmath package
mp.dps = 50

###############################################################################
# Functions to plot Hessian in dimensioned domain
###############################################################################


def plot_hessians(axes, hessian_matrices, reactant_names):
    """Display graphically Hessian matrices"""
    n_reactants = len(reactant_names)

    # Set common max and min values between all matrices
    v_min, v_max = jnp.inf, -jnp.inf
    for hes in hessian_matrices:
        log_hes = jnp.log10(jnp.abs(hes)).reshape(-1)
        log_hes = log_hes[~jnp.isinf(log_hes)]
        v_min = jnp.minimum(v_min, jnp.min(log_hes))
        v_max = jnp.maximum(v_max, jnp.max(log_hes))
    v_mid = 0.25 * (3 * v_max + v_min)

    # Plot each matrix in a different axis
    for (ax, hes, ti) in zip(axes, hessian_matrices, hessian_titles):
        log_hes = jnp.log10(jnp.abs(hes))
        ax.matshow(log_hes, vmin=v_min, vmax=v_max)  # Plot colormap
        for i in range(n_reactants):
            for j in range(n_reactants):
                # Plot coefficient in log scale as text
                c = log_hes[j, i]
                color = 'white' if c < v_mid else 'black'
                ax.text(i, j, f'{c:.1f}', va='center', ha='center',
                        color=color, fontsize=10)

        ax.set_title(ti)
        ax.set_xticks(range(n_reactants), reactant_names, fontsize=10)
        ax.set_yticks(range(n_reactants), reactant_names, fontsize=10)
    
    return None


def plot_hessians_with_boxes(m: DirectStaticModel, state: jax.Array,
                  reactant_names, axes):
    """Plot energy hessian matrices at a given state.

    This function generates a figure containing the four Hessian
    matrices (chemical, electrostatic, mechanical, total) for a given
    model and a given state.
    """

    # Create dimensioned physical functions
    dimensioned_physics = MyDimensionedEnergies(m.membranes, m.reactants)

    # Evaluate Hessian matrices
    chem_hess = dimensioned_physics.hess_chemical_energy(state)
    elec_hess = dimensioned_physics.hess_electrostatic_energy(state)
    elas_hess = dimensioned_physics.hess_elastic_energy(state)
    tota_hess = chem_hess + elec_hess + elas_hess

    # Create the figure with hessian
    plot_hessians(
        axes=axes,
        hessian_matrices=(chem_hess, elec_hess, elas_hess, tota_hess),
        reactant_names=reactant_names
    )

    # Add rectangles to highlight the coefficients of interest (see paper)
    def add_rectangle(ax, i, j, sz=1):
        """Highlight the coefficient (i, j) in a matrix."""
        ax.add_patch(Rectangle(
            xy=(i - 1.5, j - 1.5),
            width=sz,
            height=sz,
            fill=False,
            lw=4,
            color='magenta',
            linestyle='dashed'
        ))

    add_rectangle(axes[0], 1, 1)
    add_rectangle(axes[0], 2, 2)
    add_rectangle(axes[0], 3, 3)
    add_rectangle(axes[0], 5, 5)
    add_rectangle(axes[0], 6, 6)
    add_rectangle(axes[0], 7, 7)

    add_rectangle(axes[1], 1, 1, 3)
    add_rectangle(axes[1], 5, 5, 3)

    return tota_hess


def plot_hessian_eigenvectors(eigenvalues: jax.Array, eigenvectors: jax.Array,
                              reactant_names: list[str], fig):
    """Plot the eigenvectors of a Hessian matrix"""
    # Prepare one axis per eigenvector
    axes = fig.subplots(1, eigenvectors.shape[0])

    for (idx, (ax, vec)) in enumerate(zip(axes, eigenvectors)):

        # Plot vector using colors
        ax.matshow(vec.reshape(-1, 1), vmin=-1, vmax = 1, cmap='bwr')
        ax.set_xticks([], [])
        ax.set_yticks([], [])

        eigval = eigenvalues[idx]
        ax.set_title(f'$\lambda_{idx+1:d} = 10^{{{jnp.log10(eigval):.1f}}}$',
                     fontsize=12)

        # Add values in boxes
        for (j, el) in enumerate(vec):
            # Plot coefficient in log scale as text
            color = 'black' if abs(el) < 0.6 else 'white'
            ax.text(0, j, f'{el:.1f}', va='center', ha='center',
                    color=color, fontsize=12)

    # Show reactant names on leftmost figure
    n_reactants = len(reactant_names)
    axes[0].set_axis_on()
    axes[0].set_yticks(range(n_reactants), reactant_names, fontsize=10)
    axes[0].set_xticks([], [])
    fig.suptitle("Eigenvectors of total Hessian at final state")


def plot_eigenvalues(m: DirectStaticModel, all_states: jax.Array,
                     progress: jax.Array, fig):
    """Plot the evolution of Hessian eigenvalues along the simulation."""
    # Create dimensioned physical functions
    dimensioned_physics = MyDimensionedEnergies(m.membranes, m.reactants)

    # Create array to store eigenvalues
    eigenvalues = jnp.zeros_like(all_states)
    angles = jnp.zeros_like(all_states)

    # Iterate over all states
    for (idx, state) in enumerate(all_states):

        # Evaluate Hessian matrices
        chem_hess = dimensioned_physics.hess_chemical_energy(state)
        elec_hess = dimensioned_physics.hess_electrostatic_energy(state)
        elas_hess = dimensioned_physics.hess_elastic_energy(state)
        tota_hess = chem_hess + elec_hess + elas_hess

        # Compute eigenvalues
        H = mp.matrix(tota_hess)
        val, vec = mp.eigsy(H)
        eigenvalues = eigenvalues.at[idx,:].set(jnp.float64(val))

        # Compare eigenvectors with these of final Hessian
        vec = jnp.array(vec, dtype=jnp.float64).reshape(8, 8).T
        cos_angle = jnp.abs((vec * vec_final).sum(axis=1))
        angle = jnp.arccos(cos_angle) * 180. / jnp.pi
        angles = angles.at[idx,:].set(angle)

    # Prepare figure showing evolution of eigenvalues/vectors along simulation    
    axes = fig.subplots(1, 2)

    # Prepare one linestyle per eigenvector/value
    linestyles = (
        'solid',
        'dashdot',
        'dotted',
        'dashed',
        (0., (6., 3.)),
        (0., (6., 2., 2., 2.)),
        (0., (5., 1., 1., 1., 1., 1.)),
        (0., (6., 1., 3., 1., 1., 1.)),
    )

    # Prepare figure showing evolution of eigenvalues
    # fig, ax = plt.subplots(layout='tight', figsize=(5, 5))
    ax = axes[0]
    for (val, ls) in zip(eigenvalues.T, linestyles):
        ax.plot(progress, val, linewidth=2, linestyle=ls)
    ax.grid(True, axis='both', which='both')
    ax.set_yscale('log')
    ax.set_xlabel('Progress (mol)')
    ax.set_ylabel('Eigenvalues (J / mol^2)')
    ax.set_title('Eigenvalues of total Hessian')
    #ax.legend(labels=[f'v{i}' for i in range(8)])

    # Prepare figure showing evolution of angle between eigenvectors
    # fig, ax = plt.subplots(layout='tight', figsize=(5, 5))
    ax = axes[1]
    for (ang, ls) in zip(angles.T, linestyles):
        ax.plot(progress, ang, linewidth=2, linestyle=ls)
    ax.grid(True, axis='both', which='both')
    ax.set_xlabel('Progress (mol)')
    ax.legend(labels=[f'$u_{i + 1}$' for i in range(eigenvalues.shape[1])])
    ax.set_ylabel('Angle between eigenvectors (degrees)')
    ax.set_ylim(0., 10.)
    ax.set_title('Drift of Hessian eigenvectors')

    return eigenvalues, angles


###############################################################################
# Functions to compute Hessians in dimensioned domain
###############################################################################
class MyDimensionedEnergies(DimensionedEnergies):
    """Class extension to compute dimensioned hessians."""
    @partial(jax.jit, static_argnums=0)
    @partial(jax.jacfwd, argnums=1)
    def hess_chemical_energy(self, x):
        quantities = x.reshape(len(self.membranes), -1)
        return self.chemical_potentials(quantities).reshape(-1)

    @partial(jax.jit, static_argnums=0)
    @partial(jax.jacfwd, argnums=1)
    def hess_electrostatic_energy(self, x):
        quantities = x.reshape(len(self.membranes), -1)
        return self.diff_electrostatic_energy(quantities).reshape(-1)

    @partial(jax.jit, static_argnums=0)
    @partial(jax.jacfwd, argnums=1)
    def hess_elastic_energy(self, x):
        quantities = x.reshape(len(self.membranes), -1)
        return self.diff_elastic_energy(quantities).reshape(-1)


###############################################################################
# Create model and load results from previous simulation
###############################################################################
# Create simulation model
model = common_models.create_two_membrane_model()
reactant_names = [r'H${}^+$', r'Cl${}^-$', r'K${}^+$', r'H${}_2$O',
                  r'H${}^+$', r'Cl${}^-$', r'K${}^+$', r'H${}_2$O']

# Load simulation results
file_values = os.path.join(parent_dir, 'results', '1_simple_simulation',
                           'dimensioned_values.npz')
try:
    dimensioned_values = jnp.load(file_values)
except FileNotFoundError:
    print( "============================================================\n"
          f"This script needs simulation results from {file_values} to  \n"
           "function, but the file was not found. You can generate this \n"
           "file by running the script 1_simple_simulation.py.          \n"
           "============================================================")
    raise

# Gather all simulation steps in a big array
all_states = jnp.vstack(
    (
        dimensioned_values['n_hydrogen'][:,0],
        dimensioned_values['n_chloride'][:,0],
        dimensioned_values['n_potassium'][:,0],
        dimensioned_values['n_water'][:,0],
        dimensioned_values['n_hydrogen'][:,1],
        dimensioned_values['n_chloride'][:,1],
        dimensioned_values['n_potassium'][:,1],
        dimensioned_values['n_water'][:,1],
    )
).T

# Create dimensioned physical functions (utility to evaluate Hessian matrices)
dimensioned_physics = MyDimensionedEnergies(
    model.membranes,
    model.reactants
)

# Set title of Hessian plots
hessian_titles = [
    'Chemical Hessian matrix',
    'Electrostatic Hessian matrix',
    'Elastic Hessian matrix',
    'Total Hessian matrix'
]
###############################################################################
# Plot initial Hessian matrix and print its eigenvalues
###############################################################################

# Plot initial Hessian matrices
fig_init, axes_init = plt.subplots(2, 2, layout='tight', figsize=(8, 8))

tota_hess_init = plot_hessians_with_boxes(
    m=model,
    state=all_states[0,:],
    reactant_names=reactant_names,
    axes=axes_init.reshape(-1)
)

for (ax, l) in zip(axes_init.flat, ('a', 'b', 'c', 'd')):
    ax.set_title(f"({l}) {ax.get_title()}")

# Save figure to PDF
fig_init.savefig(
    os.path.join(output_dir, 'initial_hessians.pdf'),
    transparent=True,
    dpi=300
)

###############################################################################
# Plot final Hessian matrices and evolution of eigenvalues
###############################################################################
# Plot final Hessian matrices
fig_final, axes_final = plt.subplots(2, 2, layout='tight', figsize=(8, 8))

tota_hess_final = plot_hessians_with_boxes(
    m=model,
    state=all_states[-1,:],
    reactant_names=reactant_names,
    axes=axes_final.reshape(-1)
)

for (ax, l) in zip(axes_final.flat, ('a', 'b', 'c', 'd')):
    ax.set_title(f"({l}) {ax.get_title()}")

# Save figure to PDF
fig_final.savefig(
    os.path.join(output_dir, 'final_hessians.pdf'),
    transparent=True,
    dpi=300
)

# Preparing a big figure containing the total energy Hessian eigenvectors,
# and the evolution of eigenvalues and eigenvectors.
fig_eig = plt.Figure(layout="constrained", figsize=(8, 8))
subfigs = fig_eig.subfigures(2, 1)

# Compute eigenvalues of final Hessian
H = mp.matrix(tota_hess_final)
val_mp, vec_mp = mp.eigsy(H)
val_final = jnp.array(val_mp, dtype=jnp.float64)
vec_final = jnp.array(vec_mp, dtype=jnp.float64).reshape(8, 8).T

plot_hessian_eigenvectors(
    eigenvalues=val_final,
    eigenvectors=vec_final,
    reactant_names=reactant_names,
    fig=subfigs[0]
)
subfigs[0].suptitle("(a) " + subfigs[0].get_suptitle())

ev, angles = plot_eigenvalues(
    model,
    all_states,
    progress=dimensioned_values['progress'],
    fig=subfigs[1]
)
subfigs[1].axes[0].set_title("(b) " + subfigs[1].axes[0].get_title())
subfigs[1].axes[1].set_title("(c) " + subfigs[1].axes[1].get_title())

# Save figure to PDF
fig_eig.savefig(
    os.path.join(output_dir, 'eigenvalues.pdf'),
    transparent=True,
    dpi=300
)
