# Supplementary material for: Multi-physics modeling for ion homeostasis in multi-compartment plant cells using an energy function
Source: PLoS Comput Biol. 2025 Nov 20;21(11):e1013474. doi: 10.1371/journal.pcbi.1013474 (PMC12633951; doi:10.1371/journal.pcbi.1013474)
Supplement: S1 File — The archive contains the Python code to reproduce simulations presented in this paper. Instructions to run the simulations are given in the file Readme.md. (ZIP) [file pcbi.1013474.s001.zip › S1_File/python/utils/constants.py]

"""Physical constants used in the whole program."""

# Gaz constant times temperature (J / mol)
RT = 8.31446261815324 * 298.

# Faraday constant (C / mol)
faraday = 96_485.3321

# Cell membrane electric capacitance per unit surface (F / m^2)
membrane_capacitance = 1.0e-2

# Molar volume of water (m^3 / mol)
molar_volume_of_water = 1.8e-5
