# Supplementary material for: Multi-physics modeling for ion homeostasis in multi-compartment plant cells using an energy function
Source: PLoS Comput Biol. 2025 Nov 20;21(11):e1013474. doi: 10.1371/journal.pcbi.1013474 (PMC12633951; doi:10.1371/journal.pcbi.1013474)
Supplement: S1 File — The archive contains the Python code to reproduce simulations presented in this paper. Instructions to run the simulations are given in the file Readme.md. (ZIP) [file pcbi.1013474.s001.zip › S1_File/requirements.txt]

contourpy==1.3.1
cycler==0.12.1
diffrax==0.6.2
equinox==0.11.11
fonttools==4.55.3
jax==0.5.0
jaxlib==0.5.0
jaxtyping==0.2.36
kiwisolver==1.4.8
lineax==0.0.7
matplotlib==3.10.0
ml_dtypes==0.5.1
numpy==2.2.2
opt_einsum==3.4.0
optimistix==0.0.10
packaging==24.2
pillow==11.1.0
pyparsing==3.2.1
python-dateutil==2.9.0.post0
scipy==1.15.1
six==1.17.0
typeguard==2.13.3
typing_extensions==4.12.2
